# Supplementary material for: The ALFA-tag is a highly versatile tool for nanobody-based bioscience applications
Source: Nat Commun. 2019 Sep 27;10:4403. doi: 10.1038/s41467-019-12301-7 (PMC6764986; doi:10.1038/s41467-019-12301-7)
Supplement: Supplementary file 4 — Source Data [file 41467_2019_12301_MOESM4_ESM.xlsx]

## Sheet: Fig.4B
	Fluorescence readings (raw data)															Fluorescence readings (background corrected)
Substrate															Substrate
GFP-ALFA		ALFA Selector ST without peptide			ALFA Selector ST with peptide			ALFA Selector PE without peptide			ALFA Selector PE with peptide				GFP-ALFA		ALFA Selector ST without peptide			ALFA Selector ST with peptide			ALFA Selector PE without peptide			ALFA Selector PE with peptide
	time (min)	fluorescence	fluorescence	fluorescence	fluorescence	fluorescence	fluorescence	fluorescence	fluorescence	fluorescence	fluorescence	fluorescence	fluorescence			time (min)	fluorescence	fluorescence	fluorescence	fluorescence	fluorescence	fluorescence	fluorescence	fluorescence	fluorescence	fluorescence	fluorescence	fluorescence
	0	72	75	71	105	95.5	98	77.5	71.5	73	106.5	93	94.5			0	0	0	0	0	0	0	0	0	0	0	0	0
	2	81.5	81.5	91	116.5	102.5	106.5	87.5	63.5	79.5	6020	6135.5	6050			2	9.5	6.5	20	11.5	7	8.5	10	-8	6.5	5913.5	6042.5	5955.5
	5	97	58	64.5	164.5	159.5	157.5	81.5	82	83	10346	10518.5	10591.5			5	25	-17	-6.5	59.5	64	59.5	4	10.5	10	10239.5	10425.5	10497
	10	89.5	87	60	228	239.5	225.5	115	98	83.5	14007	14592	14058.5			10	17.5	12	-11	123	144	127.5	37.5	26.5	10.5	13900.5	14499	13964
	15	110.5	59.5	90.5	278	292.5	287.5	80	91.5	85	14952	15262	14788			15	38.5	-15.5	19.5	173	197	189.5	2.5	20	12	14845.5	15169	14693.5
	20	86.5	59.5	84.5	377.5	338	340	85.5	81	84	15128	15113	15042.5			20	14.5	-15.5	13.5	272.5	242.5	242	8	9.5	11	15021.5	15020	14948
	30	65	75	69.5	460.5	456.5	431	141.5	102	101.5	15009	15569.5	15304.5			30	-7	0	-1.5	355.5	361	333	64	30.5	28.5	14902.5	15476.5	15210
	40	118	82	55	589	562	548.5	119.5	85.5	98.5	15116.5	15323.5	15745.5			40	46	7	-16	484	466.5	450.5	42	14	25.5	15010	15230.5	15651
	60	112	62.5	82.5	798.5	795	748.5	137	145	125.5	15338.5	15604	15660.5			60	40	-12.5	11.5	693.5	699.5	650.5	59.5	73.5	52.5	15232	15511	15566

## Sheet: Supplementary Figure 2
Intracellular localization of EGFP; GFP-ALFA; ALFA-GFP
Experiment 1
Cell type:	3T3
Plasmid transfected:	pCMV ALFA-GFP
Number of images analyzed:	6
			pCMV ALFA-GFP
			Image 1	Image 2	Image 3	Image 4	Image 5	Image 6
		Name of file:	20180319_Probe 19 A1	20180319_Probe 19 A2	20180319_Probe 19 A3	20180319_Probe 19 A4	20180319_Probe 19 A5	20180319_Probe 19 A6
		Number of cells per image	21	18	20	21	21	20
		Analysis of individual cells
		1	Cyt/Nuc	Cyt/Nuc	Cyt/Nuc	Cyt/Nuc	Cyt/Nuc	Cyt/Nuc
		2	Cyt/Nuc	Cyt/Nuc	Cyt/Nuc	Cyt/Nuc	Cyt/Nuc	Cyt/Nuc
		3	Cyt/Nuc	Cyt/Nuc	Cyt/Nuc	Cyt/Nuc	Cyt	Cyt/Nuc
		4	Cyt/Nuc	Cyt/Nuc	Cyt/Nuc	Cyt/Nuc	Cyt/Nuc	Cyt/Nuc
		5	Cyt/Nuc	Cyt/Nuc	Cyt/Nuc	Cyt/Nuc	Cyt/Nuc	Cyt/Nuc
		6	Cyt	Cyt	Cyt/Nuc	Cyt/Nuc	Cyt/Nuc	Cyt/Nuc
		7	Cyt	Cyt	Cyt	Cyt/Nuc	Cyt	Cyt/Nuc
		8	Cyt/Nuc	Cyt/Nuc	Cyt/Nuc	Cyt/Nuc	Cyt/Nuc	Cyt/Nuc
		9	Cyt/Nuc	Cyt/Nuc	Cyt/Nuc	Cyt/Nuc	Cyt/Nuc	Cyt/Nuc
		10	Cyt/Nuc	Cyt	Cyt	Cyt/Nuc	Cyt	Cyt/Nuc
		11	Cyt/Nuc	Cyt/Nuc	Cyt/Nuc	Cyt/Nuc	Cyt/Nuc	Cyt/Nuc
		12	Cyt/Nuc	Cyt/Nuc	Cyt/Nuc	Cyt/Nuc	Cyt/Nuc	Cyt/Nuc
		13	Cyt/Nuc	Cyt/Nuc	Cyt/Nuc	Cyt/Nuc	Cyt/Nuc	Cyt/Nuc
		14	Cyt/Nuc	Cyt/Nuc	Cyt/Nuc	Cyt/Nuc	Cyt/Nuc	Cyt/Nuc
		15	Cyt/Nuc	Cyt	Cyt/Nuc	Cyt/Nuc	Cyt/Nuc	Cyt/Nuc
		16	Cyt	Cyt/Nuc	Cyt/Nuc	Cyt/Nuc	Cyt/Nuc	Cyt/Nuc
		17	Cyt/Nuc	Cyt/Nuc	Cyt/Nuc	Cyt/Nuc	Cyt	Cyt/Nuc
		18	Cyt	Cyt/Nuc	Cyt/Nuc	Cyt/Nuc	Cyt/Nuc	Cyt
		19	Cyt/Nuc		Cyt	Cyt/Nuc	Cyt/Nuc	Cyt/Nuc
		20	Cyt/Nuc		Cyt	Cyt/Nuc	Cyt/Nuc
		21	Cyt/Nuc			Cyt	Cyt/Nuc
		1. Cells counted per image	21	18	20	21	21	20			Sum of 1.	121		Mean of Ratio 1	0.150132
		2. Number of cells displaying a cytoplasmic localization	4	4	4	1	4	1			Sum of 2.	18		STDEV of Ratio 1	0.0724275
		Ratio 1 (2./1.)	0.190476	0.222222	0.2	0.047619	0.190476	0.05			Ratio of 2./1.	0.14876		Mean of Ratio 2	0.849868
		Ratio 2 (1./2.)	0.809524	0.777778	0.8	0.952381	0.809524	0.95			Ratio of 1./2.	0.85124		STDEV of Ratio 2	0.0724275
Experiment 2
Cell type:	3T3
Plasmid transfected:	pCMV GFP-ALFA
Number of images analyzed:	7
			pCMV GFP-ALFA
			Image 1	Image 2	Image 3	Image 4	Image 5	Image 6	Image 7
		Name of file:	20180319_Probe 21 A1	20180319_Probe 21 A2	20180319_Probe 21 A3	20180319_Probe 21 A4	20180319_Probe 21 A5	20180319_Probe 21 A6	20180319_Probe 21 A7
		Number of cells per image	15	17	16	17	18	13	15
		Analysis of individual cells
		Zelle [Nr.]	Probe 21 A1	Probe 21 A2	Probe 21 A3	Probe 21 A4	Probe 21 A5	Probe 21 A6	Probe 21 A7
		1	Cyt/Nuc	Cyt/Nuc	Cyt	Cyt/Nuc	Cyt/Nuc	Cyt	Cyt/Nuc
		2	Cyt	Cyt/Nuc	Cyt	Cyt/Nuc	Cyt/Nuc	Cyt/Nuc	Cyt/Nuc
		3	Cyt	Cyt/Nuc	Cyt	Cyt/Nuc	Cyt/Nuc	Cyt/Nuc	Cyt/Nuc
		4	Cyt/Nuc	Cyt/Nuc	Cyt/Nuc	Cyt/Nuc	Cyt/Nuc	Cyt	Cyt/Nuc
		5	Cyt/Nuc	Cyt/Nuc	Cyt/Nuc	Cyt/Nuc	Cyt/Nuc	Cyt/Nuc	Cyt/Nuc
		6	Cyt/Nuc	Cyt/Nuc	Cyt/Nuc	Cyt	Cyt/Nuc	Cyt/Nuc	Cyt/Nuc
		7	Cyt/Nuc	Cyt/Nuc	Cyt/Nuc	Cyt/Nuc	Cyt	Cyt/Nuc	Cyt/Nuc
		8	Cyt/Nuc	Cyt/Nuc	Cyt/Nuc	Cyt/Nuc	Cyt/Nuc	Cyt/Nuc	Cyt/Nuc
		9	Cyt/Nuc	Cyt/Nuc	Cyt/Nuc	Cyt/Nuc	Cyt/Nuc	Cyt/Nuc	Cyt/Nuc
		10	Cyt/Nuc	Cyt/Nuc	Cyt/Nuc	Cyt/Nuc	Cyt/Nuc	Cyt/Nuc	Cyt/Nuc
		11	Cyt/Nuc	Cyt/Nuc	Cyt/Nuc	Cyt/Nuc	Cyt/Nuc	Cyt/Nuc	Cyt/Nuc
		12	Cyt/Nuc	Cyt/Nuc	Cyt/Nuc	Cyt/Nuc	Cyt/Nuc	Cyt/Nuc	Cyt/Nuc
		13	Cyt/Nuc	Cyt	Cyt/Nuc	Cyt/Nuc	Cyt/Nuc	Cyt/Nuc	Cyt/Nuc
		14	Cyt	Cyt	Cyt/Nuc	Cyt/Nuc	Cyt/Nuc		Cyt/Nuc
		15	Cyt/Nuc	Cyt	Cyt/Nuc	Cyt/Nuc	Cyt/Nuc		Cyt/Nuc
		16		Cyt/Nuc	Cyt/Nuc	Cyt/Nuc	Cyt/Nuc
		17		Cyt		Cyt/Nuc	Cyt
		18					Cyt/Nuc
		19
		1. Cells counted	15	17	16	17	18	13	15		Sum of 1.	111		Mean of Ratio 1	0.135225
		2. Number of cells displaying a cytoplasmic localization	3	4	3	1	2	2	0		Sum of 2.	15		STDEV of Ratio 1	0.0774537
		Ratio 1 (2./1.)	0.2	0.235294	0.1875	0.0588235	0.111111	0.153846	0		Ratio of 2./1.	0.135135		Mean of Ratio 2	0.864775
		Ratio 2 (1./2.)	0.8	0.764706	0.8125	0.941176	0.888889	0.846154	1		Ratio of 1./2.	0.0774537		STDEV of Ratio 2	0.0774537
Experiment 3
Cell type:	3T3
Plasmid transfected:	pEGFP-N1
Number of images analyzed:	6
			pEGFP-N1
			Image 1	Image 2	Image 3	Image 4	Image 5	Image 6
		Name of file:	20180319_Probe 23 A1	20180319_Probe 23 A2	20180319_Probe 23 A3	20180319_Probe 23 A4	20180319_Probe 23 A5	20180319_Probe 23 A6
		Number of cells per image	16	15	13	18	19	26
		Analysis of individual cells
		1	Cyt	Cyt/Nuc	Cyt/Nuc	Cyt	Cyt/Nuc	Cyt/Nuc
		2	Cyt/Nuc	Cyt	Cyt/Nuc	Cyt/Nuc	Cyt/Nuc	Cyt/Nuc
		3	Cyt/Nuc	Cyt/Nuc	Cyt/Nuc	Cyt/Nuc	Cyt/Nuc	Cyt/Nuc
		4	Cyt/Nuc	Cyt/Nuc	Cyt/Nuc	Cyt/Nuc	Cyt	Cyt/Nuc
		5	Cyt	Cyt/Nuc	Cyt/Nuc	Cyt/Nuc	Cyt	Cyt/Nuc
		6	Cyt/Nuc	Cyt/Nuc	Cyt/Nuc	Cyt/Nuc	Cyt/Nuc	Cyt/Nuc
		7	Cyt/Nuc	Cyt/Nuc	Cyt/Nuc	Cyt	Cyt/Nuc	Cyt/Nuc
		8	Cyt/Nuc	Cyt/Nuc	Cyt	Cyt/Nuc	Cyt/Nuc	Cyt/Nuc
		9	Cyt	Cyt/Nuc	Cyt	Cyt/Nuc	Cyt/Nuc	Cyt/Nuc
		10	Cyt/Nuc	Cyt/Nuc	Cyt/Nuc	Cyt/Nuc	Cyt/Nuc	Cyt/Nuc
		11	Cyt/Nuc	Cyt/Nuc	Cyt/Nuc	Cyt/Nuc	Cyt/Nuc	Cyt/Nuc
		12	Cyt/Nuc	Cyt/Nuc	Cyt/Nuc	Cyt/Nuc	Cyt/Nuc	Cyt
		13	Cyt/Nuc	Cyt	Cyt/Nuc	Cyt/Nuc	Cyt/Nuc	Cyt/Nuc
		14	Cyt/Nuc	Cyt/Nuc		Cyt/Nuc	Cyt/Nuc	Cyt/Nuc
		15	Cyt/Nuc	Cyt/Nuc		Cyt/Nuc	Cyt/Nuc	Cyt/Nuc
		16	Cyt/Nuc			Cyt/Nuc	Cyt/Nuc	Cyt/Nuc
		17				Cyt/Nuc	Cyt/Nuc	Cyt/Nuc
		18				Cyt/Nuc	Cyt/Nuc	Cyt
		19					Cyt/Nuc	Cyt/Nuc
		20						Cyt/Nuc
		21						Cyt
		22						Cyt/Nuc
		23						Cyt
		24						Cyt/Nuc
		25						Cyt
		26						Cyt/Nuc
		1. Cells counted	16	15	13	18	19	26			Sum of 1.	107		Mean of Ratio 1	0.140817
		2. Number of cells displaying a cytoplasmic localization	3	2	2	2	2	4			Sum of 2.	15		STDEV of Ratio 1	0.0280516
		Ratio 1 (2./1.)	0.1875	0.133333	0.153846	0.111111	0.105263	0.153846			Ratio of 2./1.	0.140187		Mean of Ratio 2	0.859183
		Ratio 2 (1./2.)	0.8125	0.866667	0.846154	0.888889	0.894737	0.846154			Ratio of 1./2.	0.0280516		STDEV of Ratio 2	0.0280516

## Sheet: Supplementary Figure 6
02.27.2019
SPR:	TST-NEDD8-ALFA:NbALFA_PE	Low density surface					Statistics	Experiment	ka	kd	KD	KD Control
	Experiment 1:						TST-NEDD8-ALFA:NbALFA_PE	1	268000	0.00281	1.05e-08	1.04851e-08
	Curve name	Bmax ([Signal (uRIU)])	ka (1/(M*s))	kd (1/s)	KD (M)			2	287000	0.00344	1.2e-08	1.19861e-08
	Global Fit: 200nM - 1.56nM	15.88	268000	0.00281	1.05e-08			3	326000	0.00343	1.05e-08	1.05215e-08
								4	196000	0.00218	1.11e-08	1.11224e-08
	Experiment 2:
	Curve name	Bmax ([Signal (uRIU)])	ka (1/(M*s))	kd (1/s)	KD (M)			Mean	269250	0.002965	1.1025e-08	1.10288e-08
	Global Fit: 200nM - 1.56nM	15.14	287000	0.00344	1.2e-08			STDEV	42196.6	0.00046521	5.4909e-10	5.43717e-10
								SEM	21098.3	0.000232605	2.74545e-10	2.71858e-10
	Experiment 3:
	Curve name	Bmax ([Signal (uRIU)])	ka (1/(M*s))	kd (1/s)	KD (M)
	Global Fit: 200nM - 1.56nM	14.49	326000	0.00343	1.05e-08
2019-03-15
SPR:	TST-NEDD8-ALFA:NbALFA_PE	high density surface
	Curve name	Bmax ([Signal (uRIU)])	ka (1/(M*s))	kd (1/s)	KD (M)
	Global Fit: 400nM - 3.13nM	21.41	196000	0.00218	1.11e-08
2019-03-27
SPR:	GFP-ALFA:NbALFA	hgh density surface					Statistics							Experiment	kd			Ligand-Analyte	SPR
	Experiment 1: [kd-1]						GFP-ALFA:NbALFA	Experiment	ka	kd	KD	KD Control		1	9.23e-06	start-end
	Curve name	Bmax ([Signal (uRIU)])	ka (1/(M*s))	kd (1/s)	KD (M)			1	365000	9.23e-06	2.53e-11	2.52877e-11		2	9.56e-06	start-middle-end			ka [1/(M*s)]				kd [1/s]				KD [M]
	Global Fit: 50nM - 3.125nM	219.14	365000	9.23e-06	2.53e-11			2	355000	9.23e-06	2.6e-11	2.6e-11
								3	348000	9.23e-06	2.65e-11	2.6523e-11		Mean	9.395e-06			TST-NEDD8-ALFA:NbALFA-PE (n = 4)	269250	±	21098.3		0.002965	±	0.000232605		1.1025e-08	±	2.71858e-10
	Experiment 2: [kd-1]							4	380000	9.56e-06	2.51e-11	2.51579e-11		STDEV	1.65e-07			GFP-ALFA:NbALFA (n = 3)	358667	±	6596.86		9.395e-06	±	9.52628e-08		2.61942e-11	±	4.92161e-13
	Curve name	Bmax ([Signal (uRIU)])	ka (1/(M*s))	kd (1/s)	KD (M)			5	346000	9.56e-06	2.76e-11	2.76301e-11
	Global Fit: 50nM - 3.125nM	201.92	355000	9.23e-06	2.6e-11			6	358000	9.56e-06	2.67e-11	2.67039e-11
	Experiment 3: [kd-1]							Mean	358667	9.395e-06	2.62e-11	2.62171e-11
	Curve name	Bmax ([Signal (uRIU)])	ka (1/(M*s))	kd (1/s)	KD (M)			STDEV	11426.1	1.65e-07	8.52447e-13	8.52437e-13
	Global Fit: 50nM - 3.125nM	219.59	348000	9.23e-06	2.65e-11			SEM	6596.86	9.52628e-08	4.92161e-13	4.92154e-13
	GFP-ALFA:NbALFA	hgh density surface
	Experiment 1: [kd-2]
	Curve name	Bmax ([Signal (uRIU)])	ka (1/(M*s))	kd (1/s)	KD (M)
	Global Fit: 50nM - 3.125nM	219.02	380000	9.56e-06	2.51e-11
	Experiment 2: [kd-2]
	Curve name	Bmax ([Signal (uRIU)])	ka (1/(M*s))	kd (1/s)	KD (M)
	Global Fit: 50nM - 3.125nM	220.15	346000	9.56e-06	2.76e-11
	Experiment 2: [kd-2]
	Curve name	Bmax ([Signal (uRIU)])	ka (1/(M*s))	kd (1/s)	KD (M)
	Global Fit: 50nM - 3.125nM	201.9	358000	9.56e-06	2.67e-11

## Sheet: Supplementary Figure 7
Panel		Fluorescence readings (raw data)															Fluorescence readings (background corrected)
A	Substrate															Substrate
	GFP-ALFA		ALFA Selector ST without peptide			ALFA Selector ST with peptide			ALFA Selector PE without peptide			ALFA Selector PE with peptide				GFP-ALFA		ALFA Selector ST without peptide			ALFA Selector ST with peptide			ALFA Selector PE without peptide			ALFA Selector PE with peptide
		time (min)	fluorescence	fluorescence	fluorescence	fluorescence	fluorescence	fluorescence	fluorescence	fluorescence	fluorescence	fluorescence	fluorescence	fluorescence			time (min)	fluorescence	fluorescence	fluorescence	fluorescence	fluorescence	fluorescence	fluorescence	fluorescence	fluorescence	fluorescence	fluorescence	fluorescence
		0	72	75	71	105	95.5	98	77.5	71.5	73	106.5	93	94.5			0	0	0	0	0	0	0	0	0	0	0	0	0
		2	81.5	81.5	91	116.5	102.5	106.5	87.5	63.5	79.5	6020	6135.5	6050			2	9.5	6.5	20	11.5	7	8.5	10	-8	6.5	5913.5	6042.5	5955.5
		5	97	58	64.5	164.5	159.5	157.5	81.5	82	83	10346	10518.5	10591.5			5	25	-17	-6.5	59.5	64	59.5	4	10.5	10	10239.5	10425.5	10497
		10	89.5	87	60	228	239.5	225.5	115	98	83.5	14007	14592	14058.5			10	17.5	12	-11	123	144	127.5	37.5	26.5	10.5	13900.5	14499	13964
		15	110.5	59.5	90.5	278	292.5	287.5	80	91.5	85	14952	15262	14788			15	38.5	-15.5	19.5	173	197	189.5	2.5	20	12	14845.5	15169	14693.5
		20	86.5	59.5	84.5	377.5	338	340	85.5	81	84	15128	15113	15042.5			20	14.5	-15.5	13.5	272.5	242.5	242	8	9.5	11	15021.5	15020	14948
		30	65	75	69.5	460.5	456.5	431	141.5	102	101.5	15009	15569.5	15304.5			30	-7	0	-1.5	355.5	361	333	64	30.5	28.5	14902.5	15476.5	15210
		40	118	82	55	589	562	548.5	119.5	85.5	98.5	15116.5	15323.5	15745.5			40	46	7	-16	484	466.5	450.5	42	14	25.5	15010	15230.5	15651
		60	112	62.5	82.5	798.5	795	748.5	137	145	125.5	15338.5	15604	15660.5			60	40	-12.5	11.5	693.5	699.5	650.5	59.5	73.5	52.5	15232	15511	15566
B	bdSUMO-ALFA-GFP		ALFA Selector ST without peptide			ALFA Selector ST with peptide			ALFA Selector PE without peptide			ALFA Selector PE with peptide				bdSUMO-ALFA-GFP		ALFA Selector ST without peptide			ALFA Selector ST with peptide			ALFA Selector PE without peptide			ALFA Selector PE with peptide
		time (min)	fluorescence	fluorescence	fluorescence	fluorescence	fluorescence	fluorescence	fluorescence	fluorescence	fluorescence	fluorescence	fluorescence	fluorescence			time (min)	fluorescence	fluorescence	fluorescence	fluorescence	fluorescence	fluorescence	fluorescence	fluorescence	fluorescence	fluorescence	fluorescence	fluorescence
		0	69	77.5	73	105.5	111	113.5	72.5	77	68	101	99.5	93			0	0	0	0	0	0	0	0	0	0	0	0	0
		2.2	61	79	70.5	78.5	90.5	124	69	114.5	76	7685	7638	6738.5			2.2	-8	1.5	-2.5	-27	-20.5	10.5	-3.5	37.5	8	7584	7538.5	6645.5
		5.2	67	70.5	71	75.5	84	85.5	83	95.5	93.5	11496.5	12122.5	10161.5			5.2	-2	-7	-2	-30	-27	-28	10.5	18.5	25.5	11395.5	12023	10068.5
		10	65	69.5	78.5	93.5	96.5	96	109.5	93.5	109.5	14358.5	14131	13148			10	-4	-8	5.5	-12	-14.5	-17.5	37	16.5	41.5	14257.5	14031.5	13055
		15	67.5	73.5	69.5	111	115	123	128.5	128	119.5	15863	15282.5	14229			15	-1.5	-4	-3.5	5.5	4	9.5	56	51	51.5	15762	15183	14136
		20	66	84.5	70.5	126.5	137	132.5	152	155.5	151	16416	15666.5	15332.5			20	-3	7	-2.5	21	26	19	79.5	78.5	83	16315	15567	15239.5
		30	74	72.5	73	157.5	164	170	195	194	168.5	16199.5	15597	15644.5			30	5	-5	0	52	53	56.5	122.5	117	100.5	16098.5	15497.5	15551.5
		45	74.5	69.5	66	187	211.5	185.5	215	231.5	213	16363.5	15696	15233			45	5.5	-8	-7	81.5	100.5	72	142.5	154.5	145	16262.5	15596.5	15140
		60	74	74.5	72.5	254	268	254.5	257.5	268	245	16175	15343.5	15949			60	5	-3	-0.5	148.5	157	141	185	191	177	16074	15244	15856
C	ALFA-GFP		ALFA Selector ST without peptide			ALFA Selector ST with peptide			ALFA Selector PE without peptide			ALFA Selector PE with peptide				ALFA-GFP		ALFA Selector ST without peptide			ALFA Selector ST with peptide			ALFA Selector PE without peptide			ALFA Selector PE with peptide
		time (min)	fluorescence	fluorescence	fluorescence	fluorescence	fluorescence	fluorescence	fluorescence	fluorescence	fluorescence	fluorescence	fluorescence	fluorescence			time (min)	fluorescence	fluorescence	fluorescence	fluorescence	fluorescence	fluorescence	fluorescence	fluorescence	fluorescence	fluorescence	fluorescence	fluorescence
		0	72	69.5	77	113	103.5	97	74	77	68.5	98.5	96	113			0	0	0	0	0	0	0	0	0	0	0	0	0
		1.25	88.5	54.5	77.5	117.5	97	93.5	84	77.5	68	11010	10779	11617.5			1.25	16.5	-15	0.5	4.5	-6.5	-3.5	10	0.5	-0.5	10911.5	10683	11504.5
		3	74	82.5	73.5	127.5	101.5	100.5	86.5	78	82.5	14431.5	13749.5	13803			3	2	13	-3.5	14.5	-2	3.5	12.5	1	14	14333	13653.5	13690
		5	78	82	96.5	145.5	136.5	168.5	89.5	73.5	89	15360.5	15198	15538.5			5	6	12.5	19.5	32.5	33	71.5	15.5	-3.5	20.5	15262	15102	15425.5
		10	60	65	65.5	202.5	202.5	204.5	107.5	98.5	92.5	15854.5	15324.5	15978.5			10	-12	-4.5	-11.5	89.5	99	107.5	33.5	21.5	24	15756	15228.5	15865.5
		20	73	58	70.5	283	270.5	320.5	100.5	103	86.5	16112	15166.5	16358			20	1	-11.5	-6.5	170	167	223.5	26.5	26	18	16013.5	15070.5	16245
		30	82.5	73	70.5	367	358.5	380	124	138	123	16152.5	15481.5	17037			30	10.5	3.5	-6.5	254	255	283	50	61	54.5	16054	15385.5	16924
		45	99.5	83.5	63.5	458	463.5	456	138.5	106	120	15949.5	15323.5	16224			45	27.5	14	-13.5	345	360	359	64.5	29	51.5	15851	15227.5	16111
		60	98.5	77.5	124.5	583.5	573.5	638	160	125	140	16078.5	15392	15893			60	26.5	8	47.5	470.5	470	541	86	48	71.5	15980	15296	15780
